# Supplementary material for: Identification of Immune-Related lncRNAs for Predicting Prognosis and Immune Landscape Characteristics of Uveal Melanoma
Source: J Oncol. 2022 Aug 29;2022:7680657. doi: 10.1155/2022/7680657 (PMC9668462; doi:10.1155/2022/7680657)
Supplement: Supplementary Materials — Figure S1: (a) Kaplan–Meier survival curve, the expression of the 3 prognostic irlncRNAs, patterns of survival outcome, and distribution of risk score for patients between different groups in the training set. (b) Kaplan–Meier survival curve, the expression of the 3 prognostic irlncRNAs, patterns of survival outcome, and distribution of risk score for patients between different groups in the testing set. Figure S2: (a, b): the ROC curves demonstrated the high sensitivity and specificity of the signature for survival prediction, and the one-, three-, and five-year AUC values, respectively, were 0.967, 0.886, and 0.964 in the testing set and 0.974, 0.924, and 0.939 in the training set. (c) The calibration plot of the nomogram predicting the probability of the one-, three-, and five-year prognosis. Figure S3: identification of potential drugs targeting the model (P < 0.05). Table S1: identified 409 prognostic irlncRNAs. Table S2: the baseline features of these datasets, demonstrating no statistically significant variations in clinical features (p > 0.05). Table S3: original data of GO. Table S4: original data of KEGG. . [file 7680657.f1.zip]

Archive with 7 entries (7 files):
- 7680657.f1/Supplementary Figure.1.pdf
- 7680657.f1/Supplementary Figure.2.pdf
- 7680657.f1/Supplementary Figure.3.pdf
- 7680657.f1/Supplementary Table1.pdf
- 7680657.f1/Supplementary Table2.pdf
- 7680657.f1/Supplementary Table3.pdf
- 7680657.f1/Supplementary Table4.pdf
